# Supplementary material for: Social learning in otters
Source: R Soc Open Sci. 2017 Aug 30;4(8):170489. doi: 10.1098/rsos.170489 (PMC5579113; doi:10.1098/rsos.170489)
Supplement: Data [file rsos170489supp2.xlsx]

## Sheet: Smooth coated otters
SOCIAL NETWORK
	1	2	3	4	5	6	7
1	0	0.48	0.37	0.11	0.32	0.36	0.36
2	0.48	0	0.38	0.07	0.42	0.36	0.35
3	0.37	0.38	0	0.12	0.41	0.35	0.32
4	0.11	0.07	0.12	0	0.12	0.09	0.08
5	0.32	0.42	0.41	0.12	0	0.48	0.48
6	0.36	0.36	0.35	0.09	0.48	0	0.73
7	0.36	0.35	0.32	0.08	0.48	0.73	0
INDIVIDUAL LEVEL VARIABLES
	sex	age	parent
1	1	7	1
2	0	7	1
3	1	2	0
4	1	2	0
5	1	2	0
6	0	1	0
7	0	1	0
ORDER OF SOLVING
Task	1st	2nd	3rd	4th	5th	6th	7th
1	6	7	2	3	5	1	4
2	7	6	5	3	NA	NA	NA
3	3	7	5	6	4	NA	NA
4	7	6	5	3	4	NA	NA
5	5	4	1	6	3	7	NA
6	5	3	7	4	6	1	NA
TIMES OF ACQUISITION (MINUTES DISCRETE TIME)
Task	1st	2nd	3rd	4th	5th	6th	7th
1	times not recorded during very first task presentation - only order of solving
2	10	12	35	270	NA	NA	NA
3	2	3	5	7	10	NA	NA
4	3	4	7	14	17	NA	NA
5	1	2	3	4	4	10	NA
6	2	3	8	9	10	11	NA

## Sheet: ASC otters group 1
SOCIAL NETWORK
	1	2	3	4	5
1	0	0.58	0.54	0.48	0.47
2	0.58	0	0.72	0.62	0.48
3	0.54	0.72	0	0.58	0.42
4	0.48	0.62	0.58	0	0.49
5	0.47	0.48	0.42	0.49	0
INDIVIDUAL LEVEL VARIABLES
	sex	age	parent
1	0	15	1
2	1	10	0
3	0	9	0
4	1	10	0
5	1	14	1
ORDER OF SOLVING
Task	1st	2nd	3rd	4th
1	5	2	3	NA
2	2	4	3	NA
3	2	5	3	NA
4	5	4	3	2
TIMES OF ACQUISITION (MINUTES DISCRETE TIME)
Task	1st	2nd	3rd	4th	END
1	9	16	58	NA	59
2	3	5	6	NA	10
3	4	8	190	NA	235
4	11	19	26	30	36

## Sheet: ASC otters group 2
SOCIAL NETWORK
	1	2	3	4	5	6
1	0	0.46	0.51	0.45	0.43	0.45
2	0.46	0	0.68	0.49	0.66	0.55
3	0.51	0.68	0	0.67	0.71	0.68
4	0.45	0.49	0.67	0	0.56	0.61
5	0.43	0.66	0.71	0.56	0	0.61
6	0.45	0.55	0.68	0.61	0.61	0
INDIVIDUAL LEVEL VARIABLES
	sex	age	parent
1	0	10	0
2	0	8	0
3	0	9	0
4	0	8	0
5	1	9	0
6	1	9	0
ORDER OF SOLVING
Task	1st	2nd	3rd	4th	5th	6th
1	2	1	4	6	3	5
2	6	5	4	1	2	3
3	3	2	6	5	4	1
4	NA	NA	NA	NA	NA	NA
TIMES OF ACQUISITION (MINUTES DISCRETE TIME)
Task	1st	2nd	3rd	4th	5th	6th	END
1	4	6	7	10	13	17	26
2	2	5	5	6	6	7	7
3	1	2	2	2	3	7	12
4	NA						50

## Sheet: ASC otters group 3
SOCIAL NETWORK
	1	2	3	4	5	6
1	0	0.78	0.74	0.34	0.58	0.79
2	0.78	0	0.71	0.33	0.56	0.73
3	0.74	0.71	0	0.36	0.56	0.73
4	0.34	0.33	0.36	0	0.32	0.35
5	0.58	0.56	0.56	0.32	0	0.61
6	0.79	0.73	0.73	0.35	0.61	0
INDIVIDUAL LEVEL VARIABLES
	sex	age	parent
1	0	10	1
2	0	6	0
3	0	5	0
4	1	5	0
5	0	4	0
6	1	4	0
ORDER OF SOLVING
Task	1st	2nd	3rd	4th
1	4	6	1	2
2	1	2	4	6
3	2	6	4	NA
4	6	4	NA	NA
TIMES OF ACQUISITION (MINUTES DISCRETE TIME)
Task	1st	2nd	3rd	4th	END
1	1	5	6	7	18
2	2	4	4	17	18
3	2	3	20	NA	30
4	6	16	NA	NA	51
